# Supplementary material for: Characterization of Chlorophyll Fluorescence and Antioxidant Defense Parameters of Two Gracilariopsis lemaneiformis Strains under Different Temperatures
Source: Plants (Basel). 2023 Apr 17;12(8):1670. doi: 10.3390/plants12081670 (PMC10146300; doi:10.3390/plants12081670)
Supplement: Supplementary file 1 [file plants-12-01670-s001.zip]

Archive with 1 entries (1 files):
- plants-2275685-supplementary.pdf
